# Supplementary material for: Two Strains of Lactobacilli Effectively Decrease the Colonization of VRE in a Mouse Model
Source: Front Cell Infect Microbiol. 2019 Jan 30;9:6. doi: 10.3389/fcimb.2019.00006 (PMC6363661; doi:10.3389/fcimb.2019.00006)
Supplement: Supplementary file 8 [file Table_4.xlsx]

## Sheet: Sheet1
Table S4. List of DEGs in HT121/PBS
GeneID	geneLength	Means-control	Means-ht121	log2Ratio(ht121/control)	Up-Down-Regulation(ht121/control)	Probability	Symbol	Description
73385	3863	0.01	5.14667	9.00749	Up	1	Fam177a	family with sequence similarity 177, member A
319168	522	0.01	1.02	6.67243	Up	1	Hist1h2ah	histone cluster 1, H2ah
57738	3519.96	0.393333	2.67667	2.76661	Up	0.836704	Slc15a2	solute carrier family 15 (H+/peptide transporter), member 2
319164	487	0.923333	4.99333	2.43508	Up	0.999687	Hist1h2ac	histone cluster 1, H2ac
17224	1028	2.09667	8.25333	1.97688	Up	0.853118	Mcpt1	mast cell protease 1
226695	1613	0.286667	1.1	1.94006	Up	0.830985	Ifi205	interferon activated gene 205
381043	520	0.656667	2.20333	1.74645	Up	0.802704	Gm933	predicted gene 933
78789	2566.35	0.41	1.17333	1.51692	Up	0.818524	Vsig1	V-set and immunoglobulin domain containing 1
210710	2129	0.98	2.31	1.23704	Up	0.857188	Gab3	growth factor receptor bound protein 2-associated protein 3
69809	1318	0.55	1.25667	1.1921	Up	0.855457	1810046K07Rik	RIKEN cDNA 1810046K07 gene
14709	920	0.876667	1.98333	1.17783	Up	0.831206	Gng8	guanine nucleotide binding protein (G protein), gamma 8
170942	796	149.697	313.93	1.0684	Up	1	Erdr1	erythroid differentiation regulator 1
68468	960	3.89	7.88667	1.01965	Up	0.8067	Ly6g6c	lymphocyte antigen 6 complex, locus G6C
449000	2213.72	0.796667	1.60667	1.01202	Up	0.862288	Zfp960	zinc finger protein 960
107221	1393	31.1933	15.1833	-1.03875	Down	0.818406	Ffar4	free fatty acid receptor 4
100041596	1185	3.64	1.34333	-1.43812	Down	0.998326	Gm9994	predicted gene 9994
21835	1124	26.04	7.69333	-1.75905	Down	0.8122	Thrsp	thyroid hormone responsive
11537	925.29	101.467	25.8067	-1.97519	Down	0.819228	Cfd	complement factor D (adipsin)
19695	790	210.18	53.1267	-1.98412	Down	0.833059	Reg3g	regenerating islet-derived 3 gamma
23957	1282	1.56	0.23	-2.76184	Down	0.80436	Nr0b2	nuclear receptor subfamily 0, group B, member 2
16204	510	1250.89	125.29	-3.31961	Down	0.936635	Fabp6	fatty acid binding protein 6, ileal (gastrotropin)
13237	410	2.66	0.2	-3.73335	Down	0.816026	Defa3	defensin, alpha, 3
100294660	424	3.39667	0.193333	-4.13496	Down	0.824798	Defa2	defensin, alpha, 2
11806	988	18.6933	0.3	-5.96142	Down	0.955035	Apoa1	apolipoprotein A-I
497114	418	1.13	0.01	-6.82018	Down	0.992974	Defa23	defensin, alpha, 23
66298	419	1.14	0.01	-6.83289	Down	0.966351	Defa21	defensin, alpha, 21
665956	351	1.17667	0.01	-6.87856	Down	0.997351	Gm7861	predicted gene 7861
13239	421	1.75	0.01	-7.45121	Down	0.937026	Defa5	defensin, alpha, 5
50929	1088	1.95333	0.01	-7.60979	Down	1	Il22	interleukin 22
